# Supplementary material for: Egg Yolk Granule Nanoparticles Promote Longitudinal Bone Growth in HFD-Obese Mice
Source: Foods. 2025 Sep 5;14(17):3109. doi: 10.3390/foods14173109 (PMC12427661; doi:10.3390/foods14173109)
Supplement: Supplementary file 1 [file foods-14-03109-s001.zip]

Archive with 1 entries (1 files):
- foods-3819078-supplementary.pdf
